# Supplementary material for: The prediction of collective Economic development based on the PSO-LSTM model in smart agriculture
Source: PeerJ Comput Sci. 2023 Apr 5;9:e1304. doi: 10.7717/peerj-cs.1304 (PMC10280676; doi:10.7717/peerj-cs.1304)
Supplement: Supplemental Information 1 [file peerj-cs-09-1304-s001.zip]

Archive with 10 entries (7 files):
- ┤·┬δ/
- ┤·┬δ/Makefile
- ┤·┬δ/poetry.lock
- ┤·┬δ/psoann/
- ┤·┬δ/psoann/ann.py
- ┤·┬δ/psoann/pso.py
- ┤·┬δ/pyproject.toml
- ┤·┬δ/requirements.txt
- ┤·┬δ/tests/
- ┤·┬δ/tests/test_pso.py
