# Supplementary material for: The prediction of collective Economic development based on the PSO-LSTM model in smart agriculture
Source: PeerJ Comput Sci. 2023 Apr 5;9:e1304. doi: 10.7717/peerj-cs.1304 (PMC10280676; doi:10.7717/peerj-cs.1304)
Supplement: Supplemental Information 1 [file peerj-cs-09-1304-s001.zip › ┤·┬δ/Makefile]

init:
	pip install -r requirements.txt

test: init
	py.test

example: init
	python example_mnist.py
	

.PHONY: init test example
