# Supplementary material for: The prediction of collective Economic development based on the PSO-LSTM model in smart agriculture
Source: PeerJ Comput Sci. 2023 Apr 5;9:e1304. doi: 10.7717/peerj-cs.1304 (PMC10280676; doi:10.7717/peerj-cs.1304)
Supplement: Supplemental Information 1 [file peerj-cs-09-1304-s001.zip › ┤·┬δ/poetry.lock]

[[package]]
name = "attrs"
version = "22.1.0"
description = "Classes Without Boilerplate"
category = "dev"
optional = false
python-versions = ">=3.5"

[package.extras]
dev = ["cloudpickle", "coverage[toml] (>=5.0.2)", "furo", "hypothesis", "mypy (>=0.900,!=0.940)", "pre-commit", "pympler", "pytest (>=4.3.0)", "pytest-mypy-plugins", "sphinx", "sphinx-notfound-page", "zope.interface"]
docs = ["furo", "sphinx", "sphinx-notfound-page", "zope.interface"]
tests = ["cloudpickle", "coverage[toml] (>=5.0.2)", "hypothesis", "mypy (>=0.900,!=0.940)", "pympler", "pytest (>=4.3.0)", "pytest-mypy-plugins", "zope.interface"]
tests_no_zope = ["cloudpickle", "coverage[toml] (>=5.0.2)", "hypothesis", "mypy (>=0.900,!=0.940)", "pympler", "pytest (>=4.3.0)", "pytest-mypy-plugins"]

[[package]]
name = "black"
version = "22.10.0"
description = "The uncompromising code formatter."
category = "dev"
optional = false
python-versions = ">=3.7"

[package.dependencies]
click = ">=8.0.0"
mypy-extensions = ">=0.4.3"
pathspec = ">=0.9.0"
platformdirs = ">=2"
tomli = {version = ">=1.1.0", markers = "python_full_version < \"3.11.0a7\""}

[package.extras]
colorama = ["colorama (>=0.4.3)"]
d = ["aiohttp (>=3.7.4)"]
jupyter = ["ipython (>=7.8.0)", "tokenize-rt (>=3.2.0)"]
uvloop = ["uvloop (>=0.15.2)"]

[[package]]
name = "click"
version = "8.1.3"
description = "Composable command line interface toolkit"
category = "dev"
optional = false
python-versions = ">=3.7"

[package.dependencies]
colorama = {version = "*", markers = "platform_system == \"Windows\""}

[[package]]
name = "colorama"
version = "0.4.5"
description = "Cross-platform colored terminal text."
category = "dev"
optional = false
python-versions = ">=2.7, !=3.0.*, !=3.1.*, !=3.2.*, !=3.3.*, !=3.4.*"

[[package]]
name = "iniconfig"
version = "1.1.1"
description = "iniconfig: brain-dead simple config-ini parsing"
category = "dev"
optional = false
python-versions = "*"

[[package]]
name = "mypy-extensions"
version = "0.4.3"
description = "Experimental type system extensions for programs checked with the mypy typechecker."
category = "dev"
optional = false
python-versions = "*"

[[package]]
name = "numpy"
version = "1.23.4"
description = "NumPy is the fundamental package for array computing with Python."
category = "main"
optional = false
python-versions = ">=3.8"

[[package]]
name = "packaging"
version = "21.3"
description = "Core utilities for Python packages"
category = "dev"
optional = false
python-versions = ">=3.6"

[package.dependencies]
pyparsing = ">=2.0.2,<3.0.5 || >3.0.5"

[[package]]
name = "pathspec"
version = "0.10.1"
description = "Utility library for gitignore style pattern matching of file paths."
category = "dev"
optional = false
python-versions = ">=3.7"

[[package]]
name = "platformdirs"
version = "2.5.2"
description = "A small Python module for determining appropriate platform-specific dirs, e.g. a \"user data dir\"."
category = "dev"
optional = false
python-versions = ">=3.7"

[package.extras]
docs = ["furo (>=2021.7.5b38)", "proselint (>=0.10.2)", "sphinx (>=4)", "sphinx-autodoc-typehints (>=1.12)"]
test = ["appdirs (==1.4.4)", "pytest (>=6)", "pytest-cov (>=2.7)", "pytest-mock (>=3.6)"]

[[package]]
name = "pluggy"
version = "1.0.0"
description = "plugin and hook calling mechanisms for python"
category = "dev"
optional = false
python-versions = ">=3.6"

[package.extras]
dev = ["pre-commit", "tox"]
testing = ["pytest", "pytest-benchmark"]

[[package]]
name = "py"
version = "1.11.0"
description = "library with cross-python path, ini-parsing, io, code, log facilities"
category = "dev"
optional = false
python-versions = ">=2.7, !=3.0.*, !=3.1.*, !=3.2.*, !=3.3.*, !=3.4.*"

[[package]]
name = "pyparsing"
version = "3.0.9"
description = "pyparsing module - Classes and methods to define and execute parsing grammars"
category = "dev"
optional = false
python-versions = ">=3.6.8"

[package.extras]
diagrams = ["jinja2", "railroad-diagrams"]

[[package]]
name = "pytest"
version = "7.1.3"
description = "pytest: simple powerful testing with Python"
category = "dev"
optional = false
python-versions = ">=3.7"

[package.dependencies]
attrs = ">=19.2.0"
colorama = {version = "*", markers = "sys_platform == \"win32\""}
iniconfig = "*"
packaging = "*"
pluggy = ">=0.12,<2.0"
py = ">=1.8.2"
tomli = ">=1.0.0"

[package.extras]
testing = ["argcomplete", "hypothesis (>=3.56)", "mock", "nose", "pygments (>=2.7.2)", "requests", "xmlschema"]

[[package]]
name = "scipy"
version = "1.9.2"
description = "Fundamental algorithms for scientific computing in Python"
category = "main"
optional = false
python-versions = ">=3.8"

[package.dependencies]
numpy = ">=1.18.5,<1.26.0"

[package.extras]
dev = ["flake8", "mypy", "pycodestyle", "typing_extensions"]
doc = ["matplotlib (>2)", "numpydoc", "pydata-sphinx-theme (==0.9.0)", "sphinx (!=4.1.0)", "sphinx-panels (>=0.5.2)", "sphinx-tabs"]
test = ["asv", "gmpy2", "mpmath", "pytest", "pytest-cov", "pytest-xdist", "scikit-umfpack", "threadpoolctl"]

[[package]]
name = "tomli"
version = "2.0.1"
description = "A lil' TOML parser"
category = "dev"
optional = false
python-versions = ">=3.7"

[metadata]
lock-version = "1.1"
python-versions = "^3.10"
content-hash = "8c1123f58dc2a099161a0f13437579c3e1239d77a6c4e2e6c02b5507f35a9d5d"

[metadata.files]
attrs = [
    {file = "attrs-22.1.0-py2.py3-none-any.whl", hash = "sha256:86efa402f67bf2df34f51a335487cf46b1ec130d02b8d39fd248abfd30da551c"},
    {file = "attrs-22.1.0.tar.gz", hash = "sha256:29adc2665447e5191d0e7c568fde78b21f9672d344281d0c6e1ab085429b22b6"},
]
black = [
    {file = "black-22.10.0-1fixedarch-cp310-cp310-macosx_11_0_x86_64.whl", hash = "sha256:5cc42ca67989e9c3cf859e84c2bf014f6633db63d1cbdf8fdb666dcd9e77e3fa"},
    {file = "black-22.10.0-1fixedarch-cp311-cp311-macosx_11_0_x86_64.whl", hash = "sha256:5d8f74030e67087b219b032aa33a919fae8806d49c867846bfacde57f43972ef"},
    {file = "black-22.10.0-1fixedarch-cp37-cp37m-macosx_10_16_x86_64.whl", hash = "sha256:197df8509263b0b8614e1df1756b1dd41be6738eed2ba9e9769f3880c2b9d7b6"},
    {file = "black-22.10.0-1fixedarch-cp38-cp38-macosx_10_16_x86_64.whl", hash = "sha256:2644b5d63633702bc2c5f3754b1b475378fbbfb481f62319388235d0cd104c2d"},
    {file = "black-22.10.0-1fixedarch-cp39-cp39-macosx_11_0_x86_64.whl", hash = "sha256:e41a86c6c650bcecc6633ee3180d80a025db041a8e2398dcc059b3afa8382cd4"},
    {file = "black-22.10.0-cp310-cp310-macosx_11_0_arm64.whl", hash = "sha256:2039230db3c6c639bd84efe3292ec7b06e9214a2992cd9beb293d639c6402edb"},
    {file = "black-22.10.0-cp310-cp310-manylinux_2_17_x86_64.manylinux2014_x86_64.whl", hash = "sha256:14ff67aec0a47c424bc99b71005202045dc09270da44a27848d534600ac64fc7"},
    {file = "black-22.10.0-cp310-cp310-win_amd64.whl", hash = "sha256:819dc789f4498ecc91438a7de64427c73b45035e2e3680c92e18795a839ebb66"},
    {file = "black-22.10.0-cp311-cp311-macosx_11_0_arm64.whl", hash = "sha256:5b9b29da4f564ba8787c119f37d174f2b69cdfdf9015b7d8c5c16121ddc054ae"},
    {file = "black-22.10.0-cp311-cp311-manylinux_2_17_x86_64.manylinux2014_x86_64.whl", hash = "sha256:b8b49776299fece66bffaafe357d929ca9451450f5466e997a7285ab0fe28e3b"},
    {file = "black-22.10.0-cp311-cp311-win_amd64.whl", hash = "sha256:21199526696b8f09c3997e2b4db8d0b108d801a348414264d2eb8eb2532e540d"},
    {file = "black-22.10.0-cp37-cp37m-manylinux_2_17_x86_64.manylinux2014_x86_64.whl", hash = "sha256:1e464456d24e23d11fced2bc8c47ef66d471f845c7b7a42f3bd77bf3d1789650"},
    {file = "black-22.10.0-cp37-cp37m-win_amd64.whl", hash = "sha256:9311e99228ae10023300ecac05be5a296f60d2fd10fff31cf5c1fa4ca4b1988d"},
    {file = "black-22.10.0-cp38-cp38-macosx_11_0_arm64.whl", hash = "sha256:fba8a281e570adafb79f7755ac8721b6cf1bbf691186a287e990c7929c7692ff"},
    {file = "black-22.10.0-cp38-cp38-manylinux_2_17_x86_64.manylinux2014_x86_64.whl", hash = "sha256:915ace4ff03fdfff953962fa672d44be269deb2eaf88499a0f8805221bc68c87"},
    {file = "black-22.10.0-cp38-cp38-win_amd64.whl", hash = "sha256:444ebfb4e441254e87bad00c661fe32df9969b2bf224373a448d8aca2132b395"},
    {file = "black-22.10.0-cp39-cp39-macosx_11_0_arm64.whl", hash = "sha256:974308c58d057a651d182208a484ce80a26dac0caef2895836a92dd6ebd725e0"},
    {file = "black-22.10.0-cp39-cp39-manylinux_2_17_x86_64.manylinux2014_x86_64.whl", hash = "sha256:72ef3925f30e12a184889aac03d77d031056860ccae8a1e519f6cbb742736383"},
    {file = "black-22.10.0-cp39-cp39-win_amd64.whl", hash = "sha256:432247333090c8c5366e69627ccb363bc58514ae3e63f7fc75c54b1ea80fa7de"},
    {file = "black-22.10.0-py3-none-any.whl", hash = "sha256:c957b2b4ea88587b46cf49d1dc17681c1e672864fd7af32fc1e9664d572b3458"},
    {file = "black-22.10.0.tar.gz", hash = "sha256:f513588da599943e0cde4e32cc9879e825d58720d6557062d1098c5ad80080e1"},
]
click = [
    {file = "click-8.1.3-py3-none-any.whl", hash = "sha256:bb4d8133cb15a609f44e8213d9b391b0809795062913b383c62be0ee95b1db48"},
    {file = "click-8.1.3.tar.gz", hash = "sha256:7682dc8afb30297001674575ea00d1814d808d6a36af415a82bd481d37ba7b8e"},
]
colorama = [
    {file = "colorama-0.4.5-py2.py3-none-any.whl", hash = "sha256:854bf444933e37f5824ae7bfc1e98d5bce2ebe4160d46b5edf346a89358e99da"},
    {file = "colorama-0.4.5.tar.gz", hash = "sha256:e6c6b4334fc50988a639d9b98aa429a0b57da6e17b9a44f0451f930b6967b7a4"},
]
iniconfig = [
    {file = "iniconfig-1.1.1-py2.py3-none-any.whl", hash = "sha256:011e24c64b7f47f6ebd835bb12a743f2fbe9a26d4cecaa7f53bc4f35ee9da8b3"},
    {file = "iniconfig-1.1.1.tar.gz", hash = "sha256:bc3af051d7d14b2ee5ef9969666def0cd1a000e121eaea580d4a313df4b37f32"},
]
mypy-extensions = [
    {file = "mypy_extensions-0.4.3-py2.py3-none-any.whl", hash = "sha256:090fedd75945a69ae91ce1303b5824f428daf5a028d2f6ab8a299250a846f15d"},
    {file = "mypy_extensions-0.4.3.tar.gz", hash = "sha256:2d82818f5bb3e369420cb3c4060a7970edba416647068eb4c5343488a6c604a8"},
]
numpy = [
    {file = "numpy-1.23.4-cp310-cp310-macosx_10_9_x86_64.whl", hash = "sha256:95d79ada05005f6f4f337d3bb9de8a7774f259341c70bc88047a1f7b96a4bcb2"},
    {file = "numpy-1.23.4-cp310-cp310-macosx_11_0_arm64.whl", hash = "sha256:926db372bc4ac1edf81cfb6c59e2a881606b409ddc0d0920b988174b2e2a767f"},
    {file = "numpy-1.23.4-cp310-cp310-manylinux_2_17_aarch64.manylinux2014_aarch64.whl", hash = "sha256:c237129f0e732885c9a6076a537e974160482eab8f10db6292e92154d4c67d71"},
    {file = "numpy-1.23.4-cp310-cp310-manylinux_2_17_x86_64.manylinux2014_x86_64.whl", hash = "sha256:a8365b942f9c1a7d0f0dc974747d99dd0a0cdfc5949a33119caf05cb314682d3"},
    {file = "numpy-1.23.4-cp310-cp310-win32.whl", hash = "sha256:2341f4ab6dba0834b685cce16dad5f9b6606ea8a00e6da154f5dbded70fdc4dd"},
    {file = "numpy-1.23.4-cp310-cp310-win_amd64.whl", hash = "sha256:d331afac87c92373826af83d2b2b435f57b17a5c74e6268b79355b970626e329"},
    {file = "numpy-1.23.4-cp311-cp311-macosx_10_9_x86_64.whl", hash = "sha256:488a66cb667359534bc70028d653ba1cf307bae88eab5929cd707c761ff037db"},
    {file = "numpy-1.23.4-cp311-cp311-macosx_11_0_arm64.whl", hash = "sha256:ce03305dd694c4873b9429274fd41fc7eb4e0e4dea07e0af97a933b079a5814f"},
    {file = "numpy-1.23.4-cp311-cp311-manylinux_2_17_aarch64.manylinux2014_aarch64.whl", hash = "sha256:8981d9b5619569899666170c7c9748920f4a5005bf79c72c07d08c8a035757b0"},
    {file = "numpy-1.23.4-cp311-cp311-manylinux_2_17_x86_64.manylinux2014_x86_64.whl", hash = "sha256:7a70a7d3ce4c0e9284e92285cba91a4a3f5214d87ee0e95928f3614a256a1488"},
    {file = "numpy-1.23.4-cp311-cp311-win32.whl", hash = "sha256:5e13030f8793e9ee42f9c7d5777465a560eb78fa7e11b1c053427f2ccab90c79"},
    {file = "numpy-1.23.4-cp311-cp311-win_amd64.whl", hash = "sha256:7607b598217745cc40f751da38ffd03512d33ec06f3523fb0b5f82e09f6f676d"},
    {file = "numpy-1.23.4-cp38-cp38-macosx_10_9_x86_64.whl", hash = "sha256:7ab46e4e7ec63c8a5e6dbf5c1b9e1c92ba23a7ebecc86c336cb7bf3bd2fb10e5"},
    {file = "numpy-1.23.4-cp38-cp38-macosx_11_0_arm64.whl", hash = "sha256:a8aae2fb3180940011b4862b2dd3756616841c53db9734b27bb93813cd79fce6"},
    {file = "numpy-1.23.4-cp38-cp38-manylinux_2_17_aarch64.manylinux2014_aarch64.whl", hash = "sha256:8c053d7557a8f022ec823196d242464b6955a7e7e5015b719e76003f63f82d0f"},
    {file = "numpy-1.23.4-cp38-cp38-manylinux_2_17_x86_64.manylinux2014_x86_64.whl", hash = "sha256:a0882323e0ca4245eb0a3d0a74f88ce581cc33aedcfa396e415e5bba7bf05f68"},
    {file = "numpy-1.23.4-cp38-cp38-win32.whl", hash = "sha256:dada341ebb79619fe00a291185bba370c9803b1e1d7051610e01ed809ef3a4ba"},
    {file = "numpy-1.23.4-cp38-cp38-win_amd64.whl", hash = "sha256:0fe563fc8ed9dc4474cbf70742673fc4391d70f4363f917599a7fa99f042d5a8"},
    {file = "numpy-1.23.4-cp39-cp39-macosx_10_9_x86_64.whl", hash = "sha256:c67b833dbccefe97cdd3f52798d430b9d3430396af7cdb2a0c32954c3ef73894"},
    {file = "numpy-1.23.4-cp39-cp39-macosx_11_0_arm64.whl", hash = "sha256:f76025acc8e2114bb664294a07ede0727aa75d63a06d2fae96bf29a81747e4a7"},
    {file = "numpy-1.23.4-cp39-cp39-manylinux_2_17_aarch64.manylinux2014_aarch64.whl", hash = "sha256:12ac457b63ec8ded85d85c1e17d85efd3c2b0967ca39560b307a35a6703a4735"},
    {file = "numpy-1.23.4-cp39-cp39-manylinux_2_17_x86_64.manylinux2014_x86_64.whl", hash = "sha256:95de7dc7dc47a312f6feddd3da2500826defdccbc41608d0031276a24181a2c0"},
    {file = "numpy-1.23.4-cp39-cp39-win32.whl", hash = "sha256:f2f390aa4da44454db40a1f0201401f9036e8d578a25f01a6e237cea238337ef"},
    {file = "numpy-1.23.4-cp39-cp39-win_amd64.whl", hash = "sha256:f260da502d7441a45695199b4e7fd8ca87db659ba1c78f2bbf31f934fe76ae0e"},
    {file = "numpy-1.23.4-pp38-pypy38_pp73-macosx_10_9_x86_64.whl", hash = "sha256:61be02e3bf810b60ab74e81d6d0d36246dbfb644a462458bb53b595791251911"},
    {file = "numpy-1.23.4-pp38-pypy38_pp73-manylinux_2_17_x86_64.manylinux2014_x86_64.whl", hash = "sha256:296d17aed51161dbad3c67ed6d164e51fcd18dbcd5dd4f9d0a9c6055dce30810"},
    {file = "numpy-1.23.4-pp38-pypy38_pp73-win_amd64.whl", hash = "sha256:4d52914c88b4930dafb6c48ba5115a96cbab40f45740239d9f4159c4ba779962"},
    {file = "numpy-1.23.4.tar.gz", hash = "sha256:ed2cc92af0efad20198638c69bb0fc2870a58dabfba6eb722c933b48556c686c"},
]
packaging = [
    {file = "packaging-21.3-py3-none-any.whl", hash = "sha256:ef103e05f519cdc783ae24ea4e2e0f508a9c99b2d4969652eed6a2e1ea5bd522"},
    {file = "packaging-21.3.tar.gz", hash = "sha256:dd47c42927d89ab911e606518907cc2d3a1f38bbd026385970643f9c5b8ecfeb"},
]
pathspec = [
    {file = "pathspec-0.10.1-py3-none-any.whl", hash = "sha256:46846318467efc4556ccfd27816e004270a9eeeeb4d062ce5e6fc7a87c573f93"},
    {file = "pathspec-0.10.1.tar.gz", hash = "sha256:7ace6161b621d31e7902eb6b5ae148d12cfd23f4a249b9ffb6b9fee12084323d"},
]
platformdirs = [
    {file = "platformdirs-2.5.2-py3-none-any.whl", hash = "sha256:027d8e83a2d7de06bbac4e5ef7e023c02b863d7ea5d079477e722bb41ab25788"},
    {file = "platformdirs-2.5.2.tar.gz", hash = "sha256:58c8abb07dcb441e6ee4b11d8df0ac856038f944ab98b7be6b27b2a3c7feef19"},
]
pluggy = [
    {file = "pluggy-1.0.0-py2.py3-none-any.whl", hash = "sha256:74134bbf457f031a36d68416e1509f34bd5ccc019f0bcc952c7b909d06b37bd3"},
    {file = "pluggy-1.0.0.tar.gz", hash = "sha256:4224373bacce55f955a878bf9cfa763c1e360858e330072059e10bad68531159"},
]
py = [
    {file = "py-1.11.0-py2.py3-none-any.whl", hash = "sha256:607c53218732647dff4acdfcd50cb62615cedf612e72d1724fb1a0cc6405b378"},
    {file = "py-1.11.0.tar.gz", hash = "sha256:51c75c4126074b472f746a24399ad32f6053d1b34b68d2fa41e558e6f4a98719"},
]
pyparsing = [
    {file = "pyparsing-3.0.9-py3-none-any.whl", hash = "sha256:5026bae9a10eeaefb61dab2f09052b9f4307d44aee4eda64b309723d8d206bbc"},
    {file = "pyparsing-3.0.9.tar.gz", hash = "sha256:2b020ecf7d21b687f219b71ecad3631f644a47f01403fa1d1036b0c6416d70fb"},
]
pytest = [
    {file = "pytest-7.1.3-py3-none-any.whl", hash = "sha256:1377bda3466d70b55e3f5cecfa55bb7cfcf219c7964629b967c37cf0bda818b7"},
    {file = "pytest-7.1.3.tar.gz", hash = "sha256:4f365fec2dff9c1162f834d9f18af1ba13062db0c708bf7b946f8a5c76180c39"},
]
scipy = [
    {file = "scipy-1.9.2-cp310-cp310-macosx_10_9_x86_64.whl", hash = "sha256:ee4ceed204f269da19f67f0115a85d3a2cd8547185037ad99a4025f9c61d02e9"},
    {file = "scipy-1.9.2-cp310-cp310-macosx_12_0_arm64.whl", hash = "sha256:17be1a7c68ec4c49d8cd4eb1655d55d14a54ab63012296bdd5921c92dc485acd"},
    {file = "scipy-1.9.2-cp310-cp310-manylinux_2_17_aarch64.manylinux2014_aarch64.whl", hash = "sha256:a72297eb9702576bd8f626bb488fd32bb35349d3120fc4a5e733db137f06c9a6"},
    {file = "scipy-1.9.2-cp310-cp310-manylinux_2_17_x86_64.manylinux2014_x86_64.whl", hash = "sha256:aa270cc6080c987929335c4cb94e8054fee9a6058cecff22276fa5dbab9856fc"},
    {file = "scipy-1.9.2-cp310-cp310-win_amd64.whl", hash = "sha256:22380e076a162e81b659d53d75b02e9c75ad14ea2d53d9c645a12543414e2150"},
    {file = "scipy-1.9.2-cp311-cp311-macosx_10_9_x86_64.whl", hash = "sha256:bbed414fc25d64bd6d1613dc0286fbf91902219b8be63ad254525162235b67e9"},
    {file = "scipy-1.9.2-cp311-cp311-macosx_12_0_arm64.whl", hash = "sha256:885b7ac56d7460544b2ef89ab9feafa30f4264c9825d975ef690608d07e6cc55"},
    {file = "scipy-1.9.2-cp311-cp311-manylinux_2_17_aarch64.manylinux2014_aarch64.whl", hash = "sha256:5994a8232cc6510a8e85899661df2d11198bf362f0ffe6fbd5c0aca17ab46ce3"},
    {file = "scipy-1.9.2-cp311-cp311-manylinux_2_17_x86_64.manylinux2014_x86_64.whl", hash = "sha256:0e9c83dccac06f3b9aa02df69577f239758d5d0d0c069673fb0b47ecb971983d"},
    {file = "scipy-1.9.2-cp311-cp311-win_amd64.whl", hash = "sha256:92c5e627a0635ca02e6494bbbdb74f98d93ac8730416209d61de3b70c8a821be"},
    {file = "scipy-1.9.2-cp38-cp38-macosx_10_9_x86_64.whl", hash = "sha256:b6194da32e0ce9200b2eda4eb4edb89c5cb8b83d6deaf7c35f8ad3d5d7627d5c"},
    {file = "scipy-1.9.2-cp38-cp38-macosx_12_0_arm64.whl", hash = "sha256:148cb6f53d9d10dafde848e9aeb1226bf2809d16dc3221b2fa568130b6f2e586"},
    {file = "scipy-1.9.2-cp38-cp38-manylinux_2_17_aarch64.manylinux2014_aarch64.whl", hash = "sha256:658fd31c6ad4eb9fa3fd460fcac779f70a6bc7480288a211b7658a25891cf01d"},
    {file = "scipy-1.9.2-cp38-cp38-manylinux_2_17_x86_64.manylinux2014_x86_64.whl", hash = "sha256:4012dbe540732311b8f4388b7e1482eb43a7cc0435bbf2b9916b3d6c38fb8d01"},
    {file = "scipy-1.9.2-cp38-cp38-win_amd64.whl", hash = "sha256:d6cb1f92ded3fc48f7dbe94d20d7b9887e13b874e79043907de541c841563b4c"},
    {file = "scipy-1.9.2-cp39-cp39-macosx_10_9_x86_64.whl", hash = "sha256:1e3b23a82867018cd26255dc951789a7c567921622073e1113755866f1eae928"},
    {file = "scipy-1.9.2-cp39-cp39-macosx_12_0_arm64.whl", hash = "sha256:82e8bfb352aa9dce9a0ffe81f4c369a2c87c85533519441686f59f21d8c09697"},
    {file = "scipy-1.9.2-cp39-cp39-manylinux_2_17_aarch64.manylinux2014_aarch64.whl", hash = "sha256:61b95283529712101bfb7c87faf94cb86ed9e64de079509edfe107e5cfa55733"},
    {file = "scipy-1.9.2-cp39-cp39-manylinux_2_17_x86_64.manylinux2014_x86_64.whl", hash = "sha256:8c8c29703202c39d699b0d6b164bde5501c212005f20abf46ae322b9307c8a41"},
    {file = "scipy-1.9.2-cp39-cp39-win_amd64.whl", hash = "sha256:7b2608b3141c257d01ae772e23b3de9e04d27344e6b68a890883795229cb7191"},
    {file = "scipy-1.9.2.tar.gz", hash = "sha256:99e7720caefb8bca6ebf05c7d96078ed202881f61e0c68bd9e0f3e8097d6f794"},
]
tomli = [
    {file = "tomli-2.0.1-py3-none-any.whl", hash = "sha256:939de3e7a6161af0c887ef91b7d41a53e7c5a1ca976325f429cb46ea9bc30ecc"},
    {file = "tomli-2.0.1.tar.gz", hash = "sha256:de526c12914f0c550d15924c62d72abc48d6fe7364aa87328337a31007fe8a4f"},
]
